# Supplementary material for: Impact of SARS-CoV-2 Infection on Pulmonary Function in the PURE-Colombia Cohort: A Comparative Analysis with Pre-COVID Values and Non-COVID-19 Controls
Source: J Clin Med. 2026 Feb 28;15(5):1868. doi: 10.3390/jcm15051868 (PMC12985542; doi:10.3390/jcm15051868)
Supplement: Supplementary file 1 [file jcm-15-01868-s001.zip]

Archive with 1 entries (1 files):
- jcm-4129866-supplementary.pdf
